# Supplementary material for: Evaluation of potential anti-metastatic and antioxidative abilities of natural peptides derived from Tecoma stans (L.) Juss. ex Kunth in A549 cells
Source: PeerJ. 2022 Jul 6;10:e13693. doi: 10.7717/peerj.13693 (PMC9270879; doi:10.7717/peerj.13693)
Supplement: Supplemental Information 5 [file peerj-10-13693-s005.xlsx]

## Sheet: Sheet1
Cell type	Conc. ng/ml	OD.1	OD.2	OD.3		%viability1	%viability2	%viability3
A549	0.0625	0.452	0.436	0.412		86.4828	83.1724	78.2069
A549	0.125	0.305	0.358	0.329		56.069	67.0345	61.0345
A549	0.25	0.289	0.269	0.289		52.7586	48.6207	52.7586
A549	0.5	0.19	0.156	0.194		32.2759	25.2414	33.1034
A549	1	0.076	0.079	0.066		8.68966	9.31034	6.62069
A549	2	0.035	0.035	0.032		0.206897	0.206897	-0.413793
A549	0.1%DMSO	0.541	0.517	0.494		104.897	99.931	95.1724
Cell type	Conc. ng/ml	OD.1	OD.2	OD.3		%viability1	%viability2	%viability3
HepG2	0.0625	0.249	0.293	0.361		37.7696	45.9026	58.472
HepG2	0.125	0.257	0.273	0.357		39.2483	42.2058	57.7326
HepG2	0.25	0.233	0.253	0.315		34.8121	38.5089	49.9692
HepG2	0.5	0.18	0.199	0.225		25.0154	28.5274	33.3333
HepG2	1	0.053	0.053	0.059		1.54036	1.54036	2.64941
HepG2	2	0.047	0.043	0.044		0.4313	-0.308071	-0.123229
HepG2	0.1%DMSO	0.592	0.583	0.582		101.171	99.5071	99.3222
Cell type	Conc. ng/ml	OD.1	OD.2	OD.3		%viability1	%viability2	%viability3
HeLa	0.0625	1.12	1.199	1.028		100.57	108.47	91.3697
HeLa	0.125	0.846	0.815	0.749		73.1691	70.069	63.4688
HeLa	0.25	0.566	0.603	0.418		45.1682	48.8683	30.3677
HeLa	0.5	0.12	0.129	0.122		0.566686	1.46672	0.766692
HeLa	1	0.152	0.112	0.079		3.76679	-0.233341	-3.53345
HeLa	2	0.13	0.202	0.053		1.56672	8.76696	-6.13354
HeLa	0.1%DMSO	1.089	1.144	1.11		97.4699	102.97	99.57
Cell type	Conc. ng/ml	OD.1	OD.2	OD.3		%viability1	%viability2	%viability3
SK-MEL-29	0.0625	0.528	0.566	0.517		96.0578	103.548	93.8896
SK-MEL-29	0.125	0.53	0.578	0.503		96.452	105.913	91.1301
SK-MEL-29	0.25	0.444	0.52	0.521		79.5007	94.4809	94.6781
SK-MEL-29	0.5	0.323	0.314	0.307		55.6505	53.8765	52.4967
SK-MEL-29	1	0.062	0.059	0.055		4.20499	3.61367	2.82523
SK-MEL-29	2	0.066	0.028	0.028		4.99343	-2.49671	-2.49671
SK-MEL-29	0.1%DMSO	0.551	0.55	0.543		100.591	100.394	99.0145
Cell type	Conc. ng/ml	OD.1	OD.2	OD.3		%viability1	%viability2	%viability3
MCF-7	0.0625	0.393	0.376	0.36		105.365	99.8927	94.7425
MCF-7	0.125	0.337	0.335	0.316		87.3391	86.6953	80.5794
MCF-7	0.25	0.243	0.247	0.255		57.0815	58.3691	60.9442
MCF-7	0.5	0.12	0.116	0.114		17.4893	16.2017	15.5579
MCF-7	1	0.063	0.119	0.069		-0.858369	17.1674	1.07296
MCF-7	2	0.053	0.074	0.07		-4.07725	2.6824	1.39485
MCF-7	0.1%DMSO	0.381	0.384	0.362		101.502	102.468	95.3863
Cell type	Conc. ng/ml	OD.1	OD.2	OD.3		%viability1	%viability2	%viability3
HaCat	0.390625	0.331	0.373	0.34		87.4119	98.5034	89.7887
HaCat	0.78125	0.346	0.371	0.368		91.3732	97.9753	97.183
HaCat	1.5625	0.295	0.302	0.342		77.9049	79.7535	90.3168
HaCat	3.125	0.237	0.256	0.23		62.588	67.6056	60.7394
HaCat	6.25	0.175	0.191	0.169		46.2147	50.4401	44.6302
HaCat	12.5	0.121	0.103	0.111		31.9542	27.2007	29.3134
HaCat	25	0.124	0.108	0.108		32.7465	28.5211	28.5211
HaCat	0.1%DMSO	0.381	0.368	0.387		100.616	97.183	102.201
Cell type	Conc. ng/ml	OD.1	OD.2	OD.3		%viability1	%viability2	%viability3
A549	0.3321	0.267	0.254	0.249		51.9792	49.4484	48.475
A549+LPS	0.3321	0.262	0.269	0.251		51.0058	52.3686	48.8644
A549	0.1%DMSO	0.509	0.534	0.498		99.0915	103.958	96.95
