# Supplementary material for: Evaluation of potential anti-metastatic and antioxidative abilities of natural peptides derived from Tecoma stans (L.) Juss. ex Kunth in A549 cells
Source: PeerJ. 2022 Jul 6;10:e13693. doi: 10.7717/peerj.13693 (PMC9270879; doi:10.7717/peerj.13693)
Supplement: Supplemental Information 9 [file peerj-10-13693-s009.xlsx]

## Sheet: Sheet1
Assay	Ascorbic acid (ug)	OD.1	OD.2	OD.3
DPPH	0	0.168	0.168	0.167
DPPH	0.025	0.157	0.158	0.16
DPPH	0.05	0.147	0.148	0.154
DPPH	0.075	0.139	0.138	0.145
DPPH	0.1	0.131	0.129	0.136
DPPH	0.125	0.118	0.118	0.121
DPPH	0.15	0.106	0.108	0.106
DPPH	0.175	0.097	0.097	0.097
DPPH	0.2	0.087	0.086	0.087
DPPH	0.225	0.078	0.077	0.074
DPPH	0.25	0.07	0.067	0.062
DPPH	0.275	0.057	0.055	0.053
DPPH	0.3	0.044	0.043	0.043
DPPH	0.325	0.032	0.033	0.034
DPPH	0.35	0.02	0.024	0.024
DPPH	10 ug Peptides	0.071	0.072	0.074
Assay	Gallic acid (ug)	OD.1	OD.2	OD.3
ABTS	0	0.466	0.466	0.468
ABTS	0.025	0.451	0.445	0.4475
ABTS	0.05	0.436	0.424	0.427
ABTS	0.075	0.4125	0.407	0.402
ABTS	0.1	0.389	0.39	0.377
ABTS	0.125	0.358	0.3615	0.3555
ABTS	0.15	0.327	0.333	0.334
ABTS	0.175	0.3085	0.3125	0.313
ABTS	0.2	0.29	0.292	0.292
ABTS	0.225	0.2685	0.265	0.263
ABTS	0.25	0.247	0.238	0.234
ABTS	0.275	0.221	0.211	0.2055
ABTS	0.3	0.195	0.184	0.177
ABTS	0.325	0.1675	0.162	0.1595
ABTS	0.35	0.14	0.14	0.142
ABTS	10 ug Peptides	0.293	0.295	0.292
Assay	FeSO4 (uM)	OD.1	OD.2	OD.3
FRAP	0	0.123	0.12	0.121
FRAP	1	0.192	0.185	0.186
FRAP	2	0.257	0.261	0.255
FRAP	3	0.333	0.349	0.343
FRAP	4	0.403	0.4	0.372
FRAP	5	0.47	0.467	0.463
FRAP	6	0.546	0.551	0.556
FRAP	7	0.618	0.627	0.627
FRAP	8	0.693	0.698	0.701
FRAP	9	0.758	0.773	0.777
FRAP	10	0.834	0.839	0.848
FRAP	11	0.905	0.915	0.919
FRAP	12	0.974	0.983	0.997
FRAP	13	1.046	1.055	1.073
FRAP	14	1.129	1.119	1.13
FRAP	15	1.194	1.208	1.206
FRAP	10 ug Peptides	0.1894	0.1994	0.1794
Intracellular ROS
Control	Treatment
101.23	70.21
97.21	72.12
102.34	76.95
98.34	77.12
97.08	71.24
103.97	73.2
